# Supplementary material for: The Hot Pepper (Capsicum annuum) MicroRNA Transcriptome Reveals Novel and Conserved Targets: A Foundation for Understanding MicroRNA Functional Roles in Hot Pepper
Source: PLoS One. 2013 May 30;8(5):e64238. doi: 10.1371/journal.pone.0064238 (PMC3667847; doi:10.1371/journal.pone.0064238)
Supplement: Dataset S1 — Full list of hairpin structures in conserved miRNAs. (ZIP) [file pone.0064238.s001.zip]

Archive with 128 entries (128 files):
- can-miR1446a.jpg
- can-miR1446b.jpg
- can-miR156a.jpg
- can-miR156b.jpg
- can-miR156c.jpg
- can-miR156d.jpg
- can-miR156e.jpg
- can-miR156f.jpg
- can-miR156g.jpg
- can-miR156h.jpg
- can-miR159a.jpg
- can-miR159b.jpg
- can-miR159c.jpg
- can-miR160.jpg
- can-miR162a.jpg
- can-miR162b.jpg
- can-miR162c.jpg
- can-miR162d.jpg
- can-miR162e.jpg
- can-miR162f.jpg
- can-miR164a.jpg
- can-miR164b.jpg
- can-miR164c.jpg
- can-miR166a.jpg
- can-miR166b.jpg
- can-miR166c.jpg
- can-miR166d.jpg
- can-miR166e.jpg
- can-miR166f.jpg
- can-miR166g.jpg
- can-miR166h.jpg
- can-miR166i.jpg
- can-miR166j.jpg
- can-miR166k.jpg
- can-miR166l.jpg
- can-miR167a.jpg
- can-miR167b.jpg
- can-miR167c.jpg
- can-miR167d.jpg
- can-miR168a.jpg
- can-miR168b.jpg
- can-miR168c.jpg
- can-miR169a.jpg
- can-miR169b.jpg
- can-miR169c.jpg
- can-miR169d.jpg
- can-miR169e.jpg
- can-miR169f.jpg
- can-miR169g.jpg
- can-miR169h.jpg
- can-miR171a.jpg
- can-miR171b.jpg
- can-miR171c.jpg
- can-miR171d.jpg
- can-miR171e.jpg
- can-miR171f.jpg
- can-miR171g.jpg
- can-miR171h.jpg
- can-miR171i.jpg
- can-miR171j.jpg
- can-miR171k.jpg
- can-miR171l.jpg
- can-miR172a.jpg
- can-miR172b.jpg
- can-miR172c.jpg
- can-miR172d.jpg
- can-miR172e.jpg
- can-miR172f.jpg
- can-miR172g.jpg
- can-miR172h.jpg
- can-miR172i.jpg
- can-miR319a.jpg
- can-miR319b.jpg
- can-miR319c.jpg
- can-miR319d.jpg
- can-miR319e.jpg
- can-miR319f.jpg
- can-miR319g.jpg
- can-miR390a.jpg
- can-miR390b.jpg
- can-miR390c.jpg
- can-miR393a.jpg
- can-miR393b.jpg
- can-miR394a.jpg
- can-miR394b.jpg
- can-miR395a.jpg
- can-miR395b.jpg
- can-miR395c.jpg
- can-miR395d.jpg
- can-miR395e.jpg
- can-miR395f.jpg
- can-miR395g.jpg
- can-miR395h.jpg
- can-miR395i.jpg
- can-miR395j.jpg
- can-miR396a.jpg
- can-miR396b.jpg
- can-miR396c.jpg
- can-miR397a.jpg
- can-miR397b.jpg
- can-miR398a.jpg
- can-miR398b.jpg
- can-miR398c.jpg
- can-miR398d.jpg
- can-miR399a.jpg
- can-miR399b.jpg
- can-miR399c.jpg
- can-miR399d.jpg
- can-miR399e.jpg
- can-miR399f.jpg
- can-miR399g.jpg
- can-miR399h.jpg
- can-miR403.jpg
- can-miR408a.jpg
- can-miR408b.jpg
- can-miR4376.jpg
- can-miR4414a.jpg
- can-miR4414b.jpg
- can-miR477.jpg
- can-miR482a.jpg
- can-miR482b.jpg
- can-miR482c.jpg
- can-miR482d.jpg
- can-miR482e.jpg
- can-miR482f.jpg
- can-miR482g.jpg
- can-miR530.jpg
- can-miR827.jpg
