# Supplementary material for: The Hot Pepper (Capsicum annuum) MicroRNA Transcriptome Reveals Novel and Conserved Targets: A Foundation for Understanding MicroRNA Functional Roles in Hot Pepper
Source: PLoS One. 2013 May 30;8(5):e64238. doi: 10.1371/journal.pone.0064238 (PMC3667847; doi:10.1371/journal.pone.0064238)
Supplement: Dataset S2 — Full list of hairpin structures in novel miRNAs. (ZIP) [file pone.0064238.s002.zip]

Archive with 48 entries (48 files):
- can-miR-n001.jpg
- can-miR-n002a.jpg
- can-miR-n002b.jpg
- can-miR-n002c.jpg
- can-miR-n003a.jpg
- can-miR-n003b.jpg
- can-miR-n003c.jpg
- can-miR-n003d.jpg
- can-miR-n004.jpg
- can-miR-n005.jpg
- can-miR-n006.jpg
- can-miR-n007.jpg
- can-miR-n008.jpg
- can-miR-n009a-5p,3p.jpg
- can-miR-n009b-5p,3p.jpg
- can-miR-n010.jpg
- can-miR-n011.jpg
- can-miR-n012.jpg
- can-miR-n013.jpg
- can-miR-n014.jpg
- can-miR-n015.jpg
- can-miR-n016a.jpg
- can-miR-n016b.jpg
- can-miR-n017.jpg
- can-miR-n018.jpg
- can-miR-n019a.jpg
- can-miR-n019b.jpg
- can-miR-n019c.jpg
- can-miR-n019d.jpg
- can-miR-n020.jpg
- can-miR-n021.jpg
- can-miR-n022a.jpg
- can-miR-n022b.jpg
- can-miR-n022c.jpg
- can-miR-n023.jpg
- can-miR-n024.jpg
- can-miR-n025.jpg
- can-miR-n026.jpg
- can-miR-n027.jpg
- can-miR-n028a.jpg
- can-miR-n028b.jpg
- can-miR-n029.jpg
- can-miR-n030.jpg
- can-miR-n031.jpg
- can-miR-n032.jpg
- can-miR-n033.jpg
- can-miR-n034.jpg
- can-miR-n035.jpg
