# Supplementary material for: The Hot Pepper (Capsicum annuum) MicroRNA Transcriptome Reveals Novel and Conserved Targets: A Foundation for Understanding MicroRNA Functional Roles in Hot Pepper
Source: PLoS One. 2013 May 30;8(5):e64238. doi: 10.1371/journal.pone.0064238 (PMC3667847; doi:10.1371/journal.pone.0064238)
Supplement: Table S3 — Gene sepcific primers used for 5 RACE. (XLSX) [file pone.0064238.s008.xlsx]

## Sheet: Sheet1
Validated conserved miRNA targets	Touchdown PCR reverse primer	Nested PCR reverse primer
squamosa promoter-binding protein-1	GGACCTGAGTAGTGATTGACATGAACAGCA	GAACAGCATGGGAACCTGATGGTTGA
squamosa promoter-binding protein-2	ATTGGTAGGTGCAACATGGGAACCTG	CCTGAAGGTTGAATGACGTGTGTCTCA
GAMYB-like1	CTGTTTCCAGCTGGAGGGGATTGAATCAGA	GGATTGAATCAGAATATCATCCGACTCTA
GAMYB-like2	CAAATTGCATGATTCAGTATGCTCAGTTGG	GTATGCTCAGTTGGAGGGGACTGAATCA
auxine response factor-1	TTCAAGGGTCTACGGGGTGCTGC	GCTGCTGCAGCCTGATCAAGTGG
no apical meristem	AAGCGAACTTGCAGCGAAAACATCC	TCCATTGGATTTGACACAACAGGCAA
ago1 and ago2	CTGACAACTCAGGAGGCTGAGATGAAGA	TGAAGAACCCACTTCCATAGATGTGTCAGT
auxin response factor-2	TCTTACTGCCAAGGACCGTCACCG	CGTCACCGAGGAGGAGGACATCATT
TCP transcription factor	CTTCCCCTTGAATTCTTGGTGCACTCGAAGT	CACTCGAAGTTACTCCTGAGAAACCATCA
sulfate transporter	ATAGCAGGCCTGGTGGTTCCGG	TCCGGCACATTTAGTACCCAATCGC
F-box family protein	AGCAAACCTTTGTTACCCAAGCAAGTCA	GCAAGTCATTCGAACGTGCTTTCCATA
caDRM1c	CCAACCCACACCAAATTCCACTTC	TCCACTTCCGACATTGATCAAGAACATAC
caDRM1b	CTTCATCAGGCTCCAGAGGAGCAACT	GCAACTTTGTTTCTCCCAACCCAGA
caDRM1a	CCAACCCACACCAAATTCCACTTC	TCCACTTCCGACATTGATCAAGAACATAC
Validated novel miRNA targets	Touchdown PCR reverse primer	Nested PCR reverse primer
F-box family protein-1	ACTCGGCATGACGAGTGTGTATAAGAATG	TATAAGAATGGAGGAACCACACTGCTGC
F-box family protein-2	TTGATGGCGGCTGCCTATAATAAGGGACG	ATAAGGGACGAACCGGAACGCTGCAAAGA
F-box family protein-3	GGCGGTAATGGGTGACGATGAAATC	CGATGAAATCGGGCTTGTAAATGAG
F-box family protein-7	GTTTTGTAGTGGGCTTCAAGAATAAGGTTC	AATAAGGTTCAGATTTGCATTTGGGTTAGG
GDSL lipase-like chlorogenate-dependent caffeoyltransferase precursor	GGGAAACATATCATCAACTAGCCATCTTG	TCAACTAGCCATCTTGCTAACCAACTG
