# Supplementary material for: The Hot Pepper (Capsicum annuum) MicroRNA Transcriptome Reveals Novel and Conserved Targets: A Foundation for Understanding MicroRNA Functional Roles in Hot Pepper
Source: PLoS One. 2013 May 30;8(5):e64238. doi: 10.1371/journal.pone.0064238 (PMC3667847; doi:10.1371/journal.pone.0064238)
Supplement: Table S4 — 5RACE results of novel miRNA targets. (XLSX) [file pone.0064238.s009.xlsx]

## Sheet: Sheet1
MicroRNA	S	Predicted targets	Target cleavage
can-miR-n002a-c	0	f-box family protein-1	Yes
can-miR-n005	0	f-box family protein-7	Yes
can-miR-n002a-c	1	f-box family protein-2	Yes
can-miR-n026	2	GDSL lipase-like chlorogenate-dependent caffeoyltransferase precursor-1	Yes
can-miR-n026	2	GDSL lipase-like chlorogenate-dependent caffeoyltransferase precursor-2	No
can-miR-n002a-c	3	f-box family protein-3	Yes
can-miR-n002a-c	3	f-box family protein-4	No
can-miR-n009a,b-5p	3	pumilio, putative	No
can-miR-n009a,b-3p	3	leucine-rich repeat receptor-like protein kinase	No
can-miR-n003b-c	3.5	pentatricopeptide repeat-containing protein, putative-1	No
can-miR-n003b-c	3.5	pentatricopeptide repeat-containing protein, putative-2	No
can-miR-n004	3.5	SPla/RYanodine receptor (SPRY) domain-containing protein	No
can-miR-n013	3.5	subtilisin-like protein	No
can-miR-n014	3.5	serine/threonine protein kinase, putative	No
can-miR-n002a-c	4	f-box family protein-5	No
can-miR-n005	4	f-box family protein-8	No
can-miR-n006	4	ATFH8 (formin 8); actin binding / actin filament binding / profilin binding	No
can-miR-n006	4	WRKY27; transcription factor	No
can-miR-n006	4	cytochrome b5 isoform Cb5-D	No
can-miR-n007	4	PIP5K9 (PHOSPHATIDYL INOSITOL MONOPHOSPHATE 5 KINASE)	No
can-miR-n007	4	serine-threonine protein kinase, plant-type, putative	No
can-miR-n007	4	EMB2730 (EMBRYO DEFECTIVE 2730); 3'-5'-exoribonuclease/ RNA binding / ribonuclease	No
can-miR-n010	4	leucine-rich repeat transmembrane protein kinase, putative	No
can-miR-n026	4	MAPKKK19	No
can-miR-n026	4	serine/threonine-protein kinase bri1, putative	No
can-miR-n026	4	GDSL lipase-like chlorogenate-dependent caffeoyltransferase precursor	No
