# Supplementary material for: The Hot Pepper (Capsicum annuum) MicroRNA Transcriptome Reveals Novel and Conserved Targets: A Foundation for Understanding MicroRNA Functional Roles in Hot Pepper
Source: PLoS One. 2013 May 30;8(5):e64238. doi: 10.1371/journal.pone.0064238 (PMC3667847; doi:10.1371/journal.pone.0064238)
Supplement: Table S5 — Contig numbers of conserved miRNAs. (XLSX) [file pone.0064238.s010.xlsx]

## Sheet: Sheet1
Conserved miRNA	Sequence (5'→3')	Contig number
can-miR156a	UUGACAGAAGAUAGAGAGCAC	contig112706N
can-miR156b	UUGACAGAAGAUAGAGAGCAC	contig115687N
can-miR156c	UUGACAGAAGAUAGAGAGCAC	contig56127C
can-miR156d	UGACAGAAGAGAGUGAGCAC	contig12587N
can-miR156e	UGACAGAAGAGAGUGAGCAC	contig56559N
can-miR156f	UGACAGAAGAGAGUGAGCAC	contig73907N
can-miR156g	UGACAGAAGAGAGUGAGCAC	contig84168C
can-miR156h	UUGACAGAAGAGAGUGAGCAU	contig123705C
can-miR159a	UUUGGAUUGAAGGGAGCUCUA	contig146587C
can-miR159b	UUUGGAUUGAAGGGAGCUCUA	contig95092C
can-miR159c	UUUGGAUUGAAGGGAGCUCUA	contig95092C
can-miR160	UGCCUGGCUCCCUGUAUGCCA	contig9988N
can-miR162a	UCGAUAAACCUCUGCAUCCAG	contig113014N
can-miR162b	UCGAUAAACCUCUGCAUCCAG	contig130382N
can-miR162c	UCGAUAAACCUCUGCAUCCAG	contig132166C
can-miR162d	UCGAUAAACCUCUGCAUCCAG	contig158217C
can-miR162e	UCGAUAAACCUCUGCAUCCAG	contig42577C
can-miR162f	UCGAUAAACCUCUGCAUCCGG	contig130413N
can-miR164a	UGGAGAAGCAGGGCACGUGCA	contig43046C
can-miR164b	UGGAGAAGCAGGGCACGUGCA	contig45968N
can-miR164c	UGGAGAAGCAGGGCGCGUGCA	contig113825C
can-miR166a	UCGGACCAGGCUUCAUUCCCC	contig113234N
can-miR166b	UCGGACCAGGCUUCAUUCCCC	contig125812C
can-miR166c	UCGGACCAGGCUUCAUUCCCC	contig154181C
can-miR166d	UCGGACCAGGCUUCAUUCCCC	contig16907N
can-miR166e	UCGGACCAGGCUUCAUUCCCC	contig43697N
can-miR166f	UCGGACCAGGCUUCAUUCCCC	contig44815N
can-miR166g	UCGGACCAGGCUUCAUUCCCC	contig69912C
can-miR166h	UCGGACCAGGCUUCAUUCCCC	contig7585C
can-miR166i	UCUCGGACCAGGCUUCAUUCC	contig109845C
can-miR166j	UCUCGGACCAGGCUUCAUUCC	contig7585C
can-miR166k	UCGAACCAGGCUUCAUUCCCC	contig113234N
can-miR166l	UCGGACCAGGCUUCAUUCCUC	contig20869C
can-miR167a	UGAAGCUGCCAGCAUGAUCUA	contig2862C
can-miR167b	UGAAGCUGCCAGCAUGAUCUA	contig41892C
can-miR167c	UGAAGCUGCCAGCAUGAUCUA	contig65011N
can-miR167d	UGAAGCUGCCAGCAUGAUCUGG	contig149727N
can-miR168a	UCGCUUGGUGCAGGUCGGGAC	contig177910C
can-miR168b	UCGCUUGGUGCAGGUCGGGAC	contig55239N
can-miR168c	UCGCUUGGUGCAGGUCGGGAA	contig131805N
can-miR169a	UAGCCAAGGAUGACUUGCCU	contig120386N
can-miR169b	UAGCCAAGGAUGACUUGCCU	contig14588N
can-miR169c	UAGCCAAGGAUGACUUGCCU	contig114560N
can-miR169d	UAGCCAAGGAUGACUUGCCU	contig122272N
can-miR169e	UAGCCAAGGAUGACUUGCCU	contig6644N
can-miR169f	UAGCCAAGGAUGACUUGCCU	contig92280N
can-miR169g	UAGCCAAGGAUGACUUGCCU	contig229144C
can-miR169h	UAUCGGCAGGUCAUCCUUGGC	contig111298N
can-miR171a	UGAUUGAGCCGUGCCAAUAUC	contig100411N
can-miR171b	UGAUUGAGCCGUGCCAAUAUC	contig137617N
can-miR171c	UGAUUGAGCCGUGCCAAUAUC	contig33770N
can-miR171d	UGAUUGAGCCGUGCCAAUAUC	contig50204C
can-miR171e	UGAUUGAGCCGUGCCAAUAUC	contig76025N
can-miR171f	UGAUUGAGCCGUGUCAAUAUC	contig37533C
can-miR171g	UGAUUGAGCCGUGUCAAUAUC	contig76188N
can-miR171h	UGAGCCGAACCAAUAUCACUC	contig121573C
can-miR171i	UUGAGCCGCGCCAAUAUCACU	contig139097C
can-miR171j	UUGAGCCGCGCCAAUAUCAUU	contig179006C
can-miR171k	UUGAGCCGUGCCAAUAUCACGU	contig31881N
can-miR171l	UUGAGCCGCGCCAAUAUCACG	contig67095N
can-miR172a	AGAAUCUUGAUGAUGCUGCAU	contig15478N
can-miR172b	AGAAUCUUGAUGAUGCUGCAU	contig16119N
can-miR172c	AGAAUCUUGAUGAUGCUGCAU	contig16119N
can-miR172d	AGAAUCUUGAUGAUGCUGCAU	contig19604C
can-miR172e	UGAAUCUUGAUGAUGCUGCAU	contig21285C
can-miR172f	AGAAUCUUGAUGAUGCUGCAG	contig30424C
can-miR172g	GGAAUCUUGAUGAUGCUGC	contig40301N
can-miR172h	AGAAUCUUGAUGCUGCUGCAU	contig46344N
can-miR172i	GGAAUCUUGAUGAUGCUGCAG	contig83405C
can-miR319a	CUUGGACUGAAGGGAGCUCCC	contig125322N
can-miR319b	UUGGACUGAAGGGAGCUCCCU	contig131039N
can-miR319c	UUGGACUGAAGGGAGCUCCCU	contig52526N
can-miR319d	UCUUGGACUGAAGGGUUCCCU	contig36139C
can-miR319e	UUGGACUGAAGGGAGCUCCC	contig6011N
can-miR319f	UUGGACUGAAGGGAGCUCCUU	contig626C
can-miR319g	UUGGACUGAAGGGAGCUCCU	contig97340N
can-miR390a	AAGCUCAGGAGGGAUAGCGCC	contig137946N
can-miR390b	AAGCUCAGGAGGGAUAGCGCC	contig149790C
can-miR390c	AAGCUCAGGAGGGAUAGCACC	contig152662C
can-miR393a	UCCAAAGGGAUCGCAUUGAUCC	contig114018N
can-miR393b	UCCAAAGGGAUCGCAUUGAUCC	contig91948N
can-miR394a	UUGGCAUUCUGUCCACCUCC	contig12521N
can-miR394b	UUGGCAUUCUGUCUACCUCC	contig18254C
can-miR395a	CUGAAGUGUUUGGGGGAACUC	contig108674C
can-miR395b	CUGAAGUGUUUGGGGGAACUC	contig108674C
can-miR395c	CUGAAGUGUUUGGGGGAACUC	contig113796N
can-miR395d	CUGAAGUGUUUGGGGGAACUC	contig15788N
can-miR395e	CUGAAGUGUUUGGGGGAACUC	contig15788N
can-miR395f	CUGAAGUGUUUGGGGGAACUC	contig48667C
can-miR395g	CUGAAGUGUUUGGGGGAACUC	contig65812N
can-miR395h	CUGAAGUGUUUGGGGGAACUC	contig65812N
can-miR395i	CUGAAGUGUUUGGGGGAACUC	contig65812N
can-miR395j	CUGAAGUGUUUGGGGGAACUC	contig98377C
can-miR396a	UUCCACAGCUUUCUUGAACUG	contig34679N
can-miR396b	UUCCACAGCUUUCUUGAACUU	contig59380N
can-miR396c	UUCCACAGCUUUCUUGAACUA	contig16534C
can-miR397a	UCAUCUACGCUGCACUCAAUC	contig35627N
can-miR397b	AUUGAGUGCAGCGUUGAUGAC	contig35627N
can-miR398a	UGUGUUCUCAGGUCACCCCUU	contig115632C
can-miR398b	UGUGUUCUCAGGUCACCCCUU	contig46474N
can-miR398c	UAUGUUCUCAGGUCACCCCUA	contig17094C
can-miR398d	UGUGUUCUCAGGUCGCCCCUG	contig18965C
can-miR399a	UGCCAAAGGAGAAUUGCCCUG	contig100686C
can-miR399b	UGCCAAAGGAGAAUUGCCCUG	contig125165C
can-miR399c	UGCCAAAGGAGAAUUGCCCUG	contig155618N
can-miR399d	UGCCAAAGGAGAAUUGCCCUG	contig185331C
can-miR399e	UGCCAAAGGAGAAUUGCCCUG	contig36391C
can-miR399f	UGCCAAAGGAGAGUUGCCCUG	contig118081N
can-miR399g	UGCCAAAGGAGAGUUGCCCUG	contig71631N
can-miR399h	CGCCAAAGGAGAGCUGCCCUA	contig105770C
can-miR403	UUAGAUUCACGCACAAACUCG	contig106659C
can-miR408a	UGCACUGCCUCUUCCCUGGCU	contig29851N
can-miR408b	UGCACAGCCUCUUCCCUGGCU	contig35306C
can-miR477	CCUCUCCCUCAAGGGCUUCUU	contig50909C
can-miR482a	UUGCCGAUUCCGUCCAUACCGC	contig105276C
can-miR482b	UUUCCAAUUCCACCCAUUCCUA	contig109226C
can-miR482c	UCUUGCCUACACCGCCCAUGCC	contig3741N
can-miR482d	UCUUACCGAUACCUCCCAUUCC	contig43637N
can-miR482e	CUACCAACUCCACCCAUUCCUG	contig81822N
can-miR482f	UCUUUCCUACUCCUCCCAUACC	contig169059C
can-miR482g	UUUCCUAUUCCACCCAUGCCAA	contig3741N
can-miR530	UGCAUUUGCACCUGCACCUGU	contig102663C
can-miR827	UUAGAUGAACAUCAACAAACA	contig54764C
can-miR1446a	UGAACUCUCUCCCUCAAUGGCU	contig63567N
can-miR1446b	UGAACUCUCUCCCUCAAUGGCU	contig77082C
can-miR4376	ACGCAGGAGAGAUGAUGCUGGA	contig99620C
can-miR4414a	AGCUGAUGACUCGUUGAUUCU	contig125322N
can-miR4414b	AGCUGCUGAAUCAUUGGUUCG	contig36139C
