# Supplementary material for: The Hot Pepper (Capsicum annuum) MicroRNA Transcriptome Reveals Novel and Conserved Targets: A Foundation for Understanding MicroRNA Functional Roles in Hot Pepper
Source: PLoS One. 2013 May 30;8(5):e64238. doi: 10.1371/journal.pone.0064238 (PMC3667847; doi:10.1371/journal.pone.0064238)
Supplement: Table S6 — Contig numbers of novel miRNAs. (XLSX) [file pone.0064238.s011.xlsx]

## Sheet: Sheet1
Novel miRNA	Sequence (5' → 3')	contig number
can-miR-n001	UUUCUGUUUUGAUAGUAGGCCU	contig111122C
can-miR-n002a	UUGCAAACACACCUGAAUCGU	contig113305N
can-miR-n002b	UUGCAAACACACCUGAAUCGU	contig12157C
can-miR-n002c	UUGCAAACACACCUGAAUCGU	contig38145C
can-miR-n003a	UGUAGUUGUAGCCAUUCUAUU	contig11518N
can-miR-n003b	UAGAGUGGCCACAACUAGAUG	contig11518N
can-miR-n003c	UAGAGUGGCCACAACUAGAUG	contig41664N
can-miR-n003d	UAGAGUGGCCACAACUAGAUG	contig48587N
can-miR-n004	UAAGAUCGAGCACAAGUUGUU	contig117899N
can-miR-n005	UUCGAUACGCACCUGAAUCGCC	contig38145C
can-miR-n006	CAACAAUCAUCCUUUGGGCUUU	contig139167C
can-miR-n007	UUGAACCUUCAGGUGAGUUGC	contig15105C
can-miR-n008	CGGCAUGAGAGAAAAUAUUGAGAA	contig17548C
can-miR-n009a-5p	CCUGAACUGAACAAUACGAUC	contig23189N
can-miR-n009b-5p	CCUGAACUGAACAAUACGAUC	contig38906N
can-miR-n009a-3p	UGGUAUUGUUCCGUUCAGGGA	contig23189N
can-miR-n009b-3p	UGGUAUUGUUCCGUUCAGGGA	contig38906N
can-miR-n010	UUAUGAGAUAAGUUCAACACG	contig32180C
can-miR-n011	AGCAUCGAUUACAAUGACAAAAAG	contig52116C
can-miR-n012	UUCGGCUCAUCGUUGUUGCAGACG	contig57946N
can-miR-n013	UUUUAGCAAGAGUUGUUUUCC	contig58000C
can-miR-n014	CUGAAGUUCGUUACUGUUGUC	contig59818C
can-miR-n015	UUCAGGCCUGAGAAACGAAAAACU	contig65833N
can-miR-n016a	AUCCAAUACAUCGUCCACAGC	contig69840C
can-miR-n016b	AUCCAAUACAUCGUCCACAGC	contig69840C
can-miR-n017	CUAAGCAACGCUAUGUCGAGU	contig69866C
can-miR-n018	AAUUGGACUGGCGCACAUCGGGAG	contig9777N
can-miR-n019a	UAAUAACUAGUAGUUGAGUGAU	contig144657C
can-miR-n019b	UAAUAACUAGUAGUUGAGUGAU	contig16623C
can-miR-n019c	UAAUAACUAGUAGUUGAGUGAU	contig57960N
can-miR-n019d	UAAUAACUAGUAGUUGAGUGAU	contig66127N
can-miR-n020	GGGGAUGUAGCUCAGAUGGUAGA	contig174299C
can-miR-n021	AUGGAUGAACAAUGCUGAAACAUU	contig1811C
can-miR-n022a	UGAACAAGUAGACACAUGCGUCCU	contig43836N
can-miR-n022b	UGAACAAGUAGACACAUGCGUCCU	contig15276C
can-miR-n022c	UGAACAAGUAGACACAUGCGUCCU	contig80606N
can-miR-n023	AUGACUUACUUUGACUUGGCACA	contig57441N
can-miR-n024	UCAACUGCAAACCUGUAAGCCU	contig64878N
can-miR-n025	AGGAAGGAACUCCACGUCAUUGCU	contig72187N
can-miR-n026	UGUCACAAUGAACUCCAUCCCA	contig1148N
can-miR-n027	AUGAAAGUUGUCGAUGCCAAC	contig141070C
can-miR-n028a	UCAUCCGAGAUCGUUUCGCUGA	contig102175C
can-miR-n028b	UCAUCCGAGAUCGUUUCGCUGA	contig65895C
can-miR-n029	UUAGAGUGAGCUCAACAGAGU	contig18608N
can-miR-n030	UUCGAGGACCGUCAGUAGCAUA	contig169433C
can-miR-n031	UUCCCAGUCCAGGCAUUCCAAC	contig4111C
can-miR-n032	UGUUCCUGUAGAUAAGCCACU	contig27720N
can-miR-n033	UAGAGAAAGCAUGGCUUCAGGU	contig38836N
can-miR-n034	ACGGAUGAACUCGCAGAAGGACGA	contig16105C
can-miR-n035	CUUCGAACUAACUCCUUCUUGACA	contig87006N
